# Supplementary material for: Analysis of prognostic factors in critically ill patients with COVID-19
Source: PLoS One. 2024 Jun 27;19(6):e0302248. doi: 10.1371/journal.pone.0302248 (PMC11210843; doi:10.1371/journal.pone.0302248)
Supplement: S1 Data — (XLSX) [file pone.0302248.s002.xlsx]

## Sheet: Sheet1
SEX	POST OPERATIVE ?	INTUBACJA DOBA	age	BMI	Temp (ºC)	SBP	DBP	MAP	HR	VAP ( Y/N)	ZALEGANIE DROGI ODDECHOWE	sources of bacteremia	Temp (ºC) vap	FIO2 VAP 1	FIO2 VAP 2	TK	RTG 1	RTG 2	RR	ARF? (Y/N)	GCS	Chronic organ insufficiency or immune compromise	NMBA	Corticosteroids	ANTIBIOTICS	FIO2	Prone Position	MECHANICAL VENTILATION (Y/N)	MVduration	SEDATION (Y/N)	IF YES, total DURATION3	LOS ICU	DNR (Y/N)	COMORDIBITIES	COMORDIBITIES4	COMORDIBITIES5	COMORDIBITIES6	COMORDIBITIES7	COMORDIBITIES8	DM	AF	HT	OBESITY	CHF	COMORDIBITIES9	INNE	Mean APACHE II (± SD)	Predicted Death Rate	ARDS MILD, MODERATE, SEVERE
Man	1	0	88	25.4581	36.6	115	55	75	85	0	1		36.1	0.6	0.4		2	2	14	0	3	1	0	1	1	0.55	0	1	8	1	8	8	1	AF	CHF	CHOROBA PARKICHFONA	CHF	CCHF		0	1	0	0	1			34	0.809536	Moderate
Woman	1	0	54	30	36.2	79	56	63.6667	50	0	1						2	2	14	0	3	0	1	1	1	1	1	1	10	1	9	10	0	NIEDOCZYNNOŚĆ TARCZYCY	OBESITY					0	0	0	1	0			31	0.732824	Severe
Man	1	N	69	32	35.6	185	92	123	72	0	0					23	2	2	35	0	15	1	0	1	1	1	1	0	0	1	5	8	0	HT	MIAŻDŻYCA	CHF	OBESITY			0	0	1	1	1			22	0.424336	Severe
Man	1	2	51	21	35.7	120	80	93.3333	90	1	1		38.6	1	1		2	2	19	0	15	1	1	1	1	0.6	1	1	7	1	8	8	0	HT	CHF	CIRRHOSIS				0	0	1	0	1			16	0.234872	Severe
Man	1	N	70	24.968	36	130	95	106.667	80	0	0					7	2	2	26	0	15	0	0	1	1	0.5	1	0	0	1	1	22	0	PROSTATEKTOMIA RAFYKALNA Z RAFIOTERAPIĄ	TIA					0	1	0	0	0			18	0.291316	Moderate
Man	1	0	64	38.9887	36.9	100	55	70	80	0	1					9	2	2	35	1	6	1	1	1	1	1	1	1	7	1	7	7	0	CHF	HT	CHŁONIAK	DM			1	0	1	0	1			28	0.638994	Severe
Man	1	0	76	31	34.4	140	80	100	80	0	1					23	2		14	0	3	1	0	1	0	1	0	1	5	1	5	5	0	HT	PRZEROST GRUCZOŁU KROKOWEGO					0	0	1	0	0			37	0.868184	Moderate
Woman	1	0	64	26	35.9	120	80	93.3333	90	0	1						2	2	38	0	3	1	1	1	1	1	0	1	14	1	15	13	0	HT	ASTMA OSKRZELOWA					0	0	1	0	0			33	0.786003	Severe
Woman	2	0	72	40	36.8	90	40	56.6667	130	0	0								16	0	3	1	1	0	0	1	0	1	0	1	0	0	0	HT	OBESITY					0	0	1	1	0			35	0.831038	Moderate
Woman	1	0	49	29.903	35	125	65	85	65	0	1						1		24	0	7	0	0	1	1	0.35	0	1	4	1	4	5	0	DEPRESJA	PCHF	DM	ZESPÓŁ JELITA DRAŻLIWEGO	HT		1	0	1	0	1			22	0.424336	Not ARDS
Man	1	0	73	27	36.3	110	65	80	55	0	1		36.6	1	0.5		2	2	17	1	3	1	1	1	1	1	0	1	16	1	16	16	0	HT	PRZEROST PROSATY					0	0	1	0	0			32	0.760423	Moderate
Man	2	0	61	31	35.4	115	75	88.3333	80	0	1		36.6	0.65	0.5		2	2	14	1	3	1	1	1	1	0.65	0	1	5	1	5	5	0	HT	CHF	CHF	CHF	CHF	UDAR MÓZGU	0	0	1	0	1			31	0.732824	Moderate
Man	1	0	64	25.3225	36.8	155	65	95	75	0	1					19	1		14	0	3	0	1	1	1	1	1	1	8	1	8	8	0	HT	NIEDOCZYNNOŚĆ TARCZYCY					0	0	1	0	0			27	0.604679	Severe
Woman	3	0	84	32.2266	36	150	80	103.333	50	1	1		38.6	0.25	0.5		2	2	14	0	3	1	1	0	1	0.5	0	1	25	1	25	25	1	AF	HT	SAH				0	1	1	0	0			31	0.732824	Mild
Man	1	N	70	34.2857	36	120	60	80	70	0	0						1		14	1	15	1	0	1	1	0.4	0	0	0	1	1	3	0	PCHF	MIAŻDŻYCA	METABOLICZNE CHOROBY WĄTROBY	DM	POCHP	AF	1	1	0	0	1	CHF		32	0.760423	Not ARDS
Woman	1	1	43	42	36	120	70	86.6667	118	0	1		38	1	1	23	2	2	33	0	15	0	1	1	1	1	0	1	3	1	3	4	0	HT	OBESITY	PAFACZKA				0	1	1	1	0			15	0.209656	Severe
Woman	1	0	60	22	36.5	105	70	81.6667	100	0	1		36.6	1	1		2	2	25	0	3	1	1	1	1	1	0	1	9	1	9	9	0	PRZEWLEKŁA BIAŁACZKA LIMFOCYTOWA F CHŁONIAK Z MALYCH LIMFOCYTÓW	NIEDOKRWISTOŚĆ Z NIEDOBORU ŻELAZA	NIEDOCZYNNOŚĆ TARCZYCY				0	0	0	0	0			34	0.809536	Severe
Man	1	-1	66	29	36.3	115	65	81.6667	55	1	1		35.6	1	1		2		14	0	3	0	0	1	1	1	0	1	7	1	7	9	0	HT						0	0	1	0	0			30	0.703287	Severe
Woman	1	0	70	25	35	181	68	105.667	68	0	1					1	2	1	18	1	3	1	1	1	1	0.7	1	1	22	1	22	22	0	ZAPALENIE NACZYŃ ZWIĄZANE Z ANCA	JASKRA	HT	DM	ASTMA OSKRZELOWA		1	0	1	0	0			38	0.884014	Moderate
Man	1	0	73	32.3884	36.6	131	75	93.6667	88	0	1		36.6	1	0.65		2		44	0	15	0	1	1	1	1	0	1	9	1	8	10	0	HT						0	0	1	0	0			20	0.35503	Severe
Man	1	-1	81	33	36.4	130	75	93.3333	75	0	1					22	2	2	24	Y	3	1	1	1	1	1	0	1	25	1	21	29	0	POCHP	HT	NIEDOWŁAF LEWOSTRONNY				0	1	1	0	0			36	0.85056	Severe
Woman	1	N	63	32	38	167	95	119	92	0	0						2	1	14	0	15	0	0	1	1	0.5	1	0	0	1	1	5	0	HT	DM					1	0	1	0	0			15	0.209656	Severe
Man	1	3	56	31	37.7	107	64	78.3333	110	0	1		38.6	0.9	0.8		1		18	0	15	1	1	1	1	0.9	0	1	4	1	6	6	0							0	0	0	0	0			22	0.424336	Severe
Woman	1	0	68	31.2452	35.5	130	70	90	60	1	1		38.6	1	1	16	2	2	14	0	3	1	1	1	1	0.6	0	1	16	1	16	16	0	HT	DM	NIEDOSŁUCH				1	0	1	0	0			31	0.732824	Moderate
Man	1	0	62	29	35	100	65	76.6667	80	1	1		36.6	0.5	0.5		1	1	15	0	3	1	0	1	1	0.6	0	1	14	1	14	14	1	HT	DM	STWARDNIENIE ROZSIANE	OBESITY	SCHIZOFRENIA	UDAR	1	0	1	1	0			32	0.760423	Moderate
Man	1	11	71	28.5705	36.5	155	85	108.333	60	1	1		38.1	0.65	0.5	18	1	2	44	0	15	0	1	1	1	0.45	1	1	21	1	17	31	0	HT						0	0	1	0	0			17	0.262116	Mild
Woman	1	1	68	33	35	129	80	96.3333	55	1	1		36	0.55	1	19	2	2	18	0	15	0	1	1	1	0.9	0	1	5	1	6	7	0	HT	OBESITY	MAŁOPŁYTKOWOŚCI				0	0	1	1	0			18	0.291316	Moderate
Woman	1	0	70	30.2768	35.8	135	65	88.3333	50	0	1		37.2	0.9	0.7	18	1	2	14	0	3	0	1	1	1	0.9	0	1	29	1	29	33	0	PCHF	HT	CHOROBA GRAVESA I BASEDOWA	DM	RAK PĘCHERZA MOCZOWEGO BK		1	0	1	0	1			31	0.732824	Severe
Man	1	-1	59	17	36.2	102	58	72.6667	90	0	0								14	1	3	1	0	0	1	0.6	0	1	1	1	1	1	0	ZESPÓŁ DOWNA	NIEDOKRWISTOŚĆ CHORÓB PRZEWLEKŁYCH	AF	PRZEWLEKŁE WIRUSOWE ZAPALENIE WĄTROBY TYPU B	CHF		0	1	0	0	1			37	0.868184	Not ARDS
Man	1	0	89	26.1246	36	140	80	100	60	0	1						2	1	14	1	3	1	0	1	1	0.7	0	1	9	1	8	10	0	HT		KAMICA PĘCHERZYKA ŻÓŁ CIOWEGO	OTĘPIENIE NACZYNIOPOCHODNE I MIESZANE	ENDOPROTEZY OBU ST. BIODROWYCH		0	0	1	0	0			39	0.898165	Moderate
Woman	1	1	47	48.4429	40	90	40	56.6667	110	0	0								30	1	12	1	0	1	1	0.5	0	1	1	1	1	1	0	SCHIZOFRENIA	OBESITY	HT	DM			1	0	1	1	0			31	0.732824	Moderate
Man	1	N	64	25.4848	36.2	110	70	83.3333	70	0	0								14	0	15	0	0	1	1	0.4	0	0	0	0	0	4	0	HT	NOWOTWÓR NERKI	ŁAGODNY PRZEROST GRUCZOŁU KROKOWEGO	HIPERCHOLESTEROLEMIA	ZABURZENIA DEPRESYJNE		0	0	1	0	0			12	0.146165	Moderate
Woman	1	N	64	24	35.9	110	55	73.3333	75	0	0					12			18	0	15	0	0	1	1	0.6	1	0	0	0	0	6	0	ZAĆMA						0	0	0	0	0			17	0.262116	Severe
Man	1	5	63	39.1837	36.7	130	70	90	60	1	1		37.2	1	1		2	2	14	0	15	1	1	1	1	0.7	1	1	5	1	5	10	0	AF	HT					0	1	1	0	0		ECMO	20	0.35503	Severe
Man	1	0	68	24.4418	36.4	130	66	87.3333	70	0	1						2	2	16	0	3	0	0	1	1	0.6	0	1	20	1	13	22	0	PAFACZKA	HT					0	1	1	0	0			28	0.638994	Moderate
Man	1	N	70	27	36.4	110	70	83.3333	70	0	0						2	2	40	0	15	0	0	1	1	0.6	1	0	0	0	0	16	0	HT	ZATOROWOŚĆ PŁUCNA	ZAKRZEPICA ŻYŁ GŁĘBOKICH				0	0	1	0	0			16	0.234872	Moderate
Woman	1	0	83	26	36	150	80	103.333	95	0	1		36.6	0.7	0.6		1		16	0	3	0	0	1	1	1	0	1	6	1	6	8	0	HT	MIAŻDŻYCA	OTĘPIENIE NACZYNIOPOCHODNE I MIESZANE				0	0	1	0	0			35	0.831038	Severe
Man	1	1	63	41.8733	36.5	180	80	113.333	90	0	1						0	2	40	0	15	0	1	1	1	0.5	1	1	10	1	10	11	0	HT	DM	OBESITY				1	0	1	1	0			19	0.322348	Moderate
Man	1	6	55	33	36.6	130	90	103.333	87	0	0		38.6	0.8	1		2	2	20	0	15	1	1	1	1	0.9	0	0	7	1	7	13	1	OBESITY						0	0	0	1	0		ECMO	19	0.322348	Severe
Man	1	0	60	30.8642	35	136	76	96	38	0	0								14	1	3	1	0	0	0	1	1	1	1	1	0	0	0							0	0	0	0	0			49	0.974344	Severe
Man	3	8	77	27.1484	36.6	120	60	80	80	1	1		36.6	0.5	1		2	2	12	1	13	1	1	1	1	0.35	0	1	2	1	5	10	0	CHF	HT					0	0	1	0	1			25	0.533201	Mild
Woman	1	0	77	25	36.1	89	49	62.3333	140	1	1		38.6	0.5	0.6		1	2	14	0	3	1	0	1	1	1	0	1	11	1	11	11	0	DM	HT					1	0	1	0	0			39	0.898165	Severe
Woman	1	N	77	24	37.2	140	60	86.6667	80	0	1									0	11	0	0	1	1	1	0	0	1	0	1	1	0	PCHF	DNA MOCZANOWA	DM	PAFACZKA	ORGANICZNE ZABURZENIA NASTROJU		1	1	0	0	1			22	0.424336	Moderate
Man	1	2	48	34	36.3	115	85	95	74	0	1					24	2	2	25	0	15	0	1	1	1	1	0	1	25	1	24	27	0	ASTMA OSKRZELOWA,	CZERNIAK OP					0	0	0	0	0			13	0.165343	Severe
Man	1	N	66	44	36.7	199	67	111	82	0	1					18	2	2	14	0	15	0	0	1	1	1	0	0	0	0	0	7	0	OBESITY	HT	DNA MOCZANOWA				0	0	1	1	0			15	0.209656	Severe
Woman	1	0	80	41	36.6	110	50	70	108	0	1						2	2	25	0	3	1	1	1	1	1	1	1	23	1	23	23	1	HT	DM	OBESITY	TORBIELE NEREK			1	0	1	1	0			31	0.732824	Severe
Man	1	-1	64	25	37.7	120	60	80	90	1	1		37.9	0.7	0.7	4	2	2	14	0	3	1	1	1	1	0.85	0	1	21	1	21	21	0							0	0	0	0	0			29	0.671946	Mild
Man	3	-1	55	32	36.6	115	60	78.3333	65	1	1		36.6	0.45	0.45		2	2	14	1	3	0	1	1	1	0.45	0	1	7	1	9	16	0	HT	WODONERCZE					0	0	1	0	0			30	0.703287	Mild
Woman	1	-1	80	31.0735	37.3	160	80	106.667	40	0	1					23	2	2	22	0	3	1	1	1	1	0.7	0	1	13	1	13	13	0	HT	AF	RZS	ZAKRZEPICA ŻYŁ KOŃCZYN DOLNYCH			0	1	1	0	0			32	0.760423	Mild
Woman	1	-4	74	25.9909	36	110	60	76.6667	65	0	1						2	2	20	0	3	1	1	1	1	0.65	0	1	6	1	6	6	0	MIAŻDŻYCA WIELOPOZIOMOWA	CHF	TIA	CHF	CHF		0	0	0	0	1			36	0.85056	Mild
Man	3	N	53	26	35	109	50	69.6667	115	0	0						1	1	24	0	15	0	0	1	1	0.21	0	0	0	0	0	8	0	HT	DNA MOCZANOWA					0	0	1	0	0			15	0.209656	Not ARDS
Man	1	-1	76	27	35.5	100	60	73.3333	90	0	1						2	1	20	1	3	0	0	0	1	1	0	1	8	1	8	8	0	HT	DEPRESJA					0	0	1	0	0			31	0.732824	Severe
Woman	1	-1	82	28	32.2	83	37	52.3333	115	0	0					2			14	0	3	1	1	1	0	0.5	0	1	1	1	1	1	0	DM	CHF	CHF	STŁUSZCZENEI WĄTROBY			1	0	0	0	1			44	0.948191	Moderate
Man	1	-1	76	36	35.8	120	55	76.6667	65	0	1						2	2	19	1	3	1	1	1	1	0.55	0	1	14	1	14	14	0							0	0	0	0	0			35	0.831038	Mild
Man	1	0	66	35	35.5	123	30	61	89	0	1					13			30	0	15	1	0	1	0	1	0	1	1	1	1	1	0	HT	DM					1	0	1	0	0			27	0.604679	Severe
Woman	1	0	76	36	35	137	55	82.3333	54	0	1						2	2	16	0	3	1	0	1	1	0.55	0	1	4	1	4	4	0	POCHP	AF	PCHF	CHF	CHF		0	1	0	0	1			38	0.884014	Moderate
Man	1	0	63	29	34.3	177	84	115	48	0	1						2	2	14	1	3	0	0	1	1	0.5	0	1	7	1	7	7	0							0	0	0	0	0			27	0.604679	Mild
Woman	1	0	66	21.7365	37.1	170	60	96.6667	88	0	1						2		14	1	3	1	0	1	1	0.95	0	1	6	1	6	6	1	DM	CHF					1	0	0	0	1			42	0.931821	Moderate
Woman	1	-1	66	30	35.7	110	55	73.3333	95	0	1						2	2	15	1	3	1	1	1	0	1	1	1	3	1	3	3	0							0	0	0	0	0			36	0.85056	Severe
Man	1	-1	61	25	37	132	81	98	104	1	1		39.5	0.7	0.6	8	2	2	18	0	3	0	1	1	1	1	0	1	45	1	33	50	0	HT	PRZEROST PROSTATY					0	0	1	0	0			27	0.604679	Severe
Woman	1	0	73	18	35.6	156	75	102	70	0	1		37.2	0.4	0.3		1	1	13	0	3	0	0	1	1	0.85	0	1	36	1	36	42	0	PCHF	HT	CH. PICKA	KACHEKSJA			0	0	1	0	1			33	0.786003	Severe
Woman	1	2	33	24	35.6	145	78	100.333	90	1	1		38.6	0.6	0.4		2	1	14	1	15	0	1	1	1	1	1	1	13	1	16	25	0	NIEDOKRWISTOŚĆ	MAŁOPŁYTKOWOŚĆ	CHOROBA STILLA				0	0	0	0	0			22	0.424336	Moderate
Woman	3	0	78	37.9604	36.8	150	75	100	55	1	1		36.6	0.3	0.4		1		14	1	3	1	0	1	0	0.5	0	1	11	1	11	12	0	NIEURAZOWY KRWOTOK NAF OPONĄ TWARDĄ						0	1	0	0	0			33	0.786003	Moderate
Man	1	-1	52	43	36.9	125	75	91.6667	60	0	1					20	2	2	34	0	3	1	1	1	1	0.4	1	1	11	1	11	11	0	HT	OBESITY					0	0	1	1	0			30	0.703287	Moderate
Woman	2	-1	51	40	36.3	95	65	75	100	1	1		37.8	0.6	0.6		2	2	24	Y	3	0	1	1	1	1	1	1	41	1	44	49	0	HT	WOLE GUZKOWE TARCZYCY	DEPRESJA	NIEDOKRWISTOŚĆ			0	0	1	0	0			26	0.569301	Severe
Woman	1	1	37	33.9674	36.6	125	60	81.6667	105	0	1		38.6	0.5	0.5	13	2	2	25	1	15	0	1	1	1	1	1	1	14	1	15	15	0	OBESITY						0	0	0	1	0		ECMO	11	0.128869	Severe
Man	1	N	73	32.4444	36.8	100	55	70	95	0	1		36.3	0.4	0.35		1	2	14	0	4	0	1	1	1	0.95	0	1	22	1	22	22	1	HT		BPH				0	0	1	0	0			30	0.703287	Mild
Man	1	1	26	19	35	120	70	86.6667	70	0	1						1	0	20	1	15	1	0	1	1	0.65	0	1	11	1	11	11	0	HT	DM	PRZESZCZEPY NEREK				1	0	1	0	0			26	0.569301	Moderate
Man	1	0	71	31	36.9	140	75	96.6667	60	1	1		38.6	1	1	23	2	1	14	1	15	1	1	1	1	1	1	1	9	1	9	9	1	DM	HT	NEFREKTOMIA LEWOSTRONNA (URAZOWE)				1	0	1	0	0			20	0.35503	Severe
Man	3	-1	85	26.449	36.4	148	66	93.3333	71	1	0		36.8	0.6	0.6		2		14	0	3	0	0	1	0	0.6	0	1	1	1	1	1	0	DM	AF	HT				1	1	1	0	0			24	0.49675	Moderate
Woman	1	0	70	34.5168	36	160	80	106.667	65	1	1		37.8	0.5	0.6		1		20	0	14	1	1	1	1	0.5	0	1	12	1	12	13	0	HT						0	0	1	0	0			21	0.389123	Moderate
Woman	1	0	71	36.1395	36	135	72	93	190	0	1						1		16	1	3	1	1	1	1	0.75	1	1	9	1	8	7	0	DM	HT					1	0	1	0	0			43	0.940532	Moderate
Man	1	0	51	24.4418	35.5	130	66	87.3333	70	1	1		36.3	0.8	1				16	1	3	1	1	1	1	1	1	1	11	1	11	12	0							0	0	0	0	0		ECMO	37	0.868184	Severe
Man	1	0	62	36.6	36	110	70	83.3333	55	0	0						2		35	0	15	1	1	1	1	1	0	1	5	1	5	5	0	HT	ACHONDROLAZJA					0	0	1	0	0			27	0.604679	Severe
Man	1	N	52	37.7712	37.3	120	70	86.6667	70	0	0						2		24	0	15	0	0	1	0	0.8	1	0	0	1	5	5	0							0	0	0	0	0			12	0.146165	Severe
Woman	1	0	62	26.2188	36.1	130	60	83.3333	60	1	1		37.2	0.3	0.25	8	2	1	23	0	13	0	1	1	1	0.8	0	1	12	1	11	20	0	NIEDOCZYNNOŚĆ TARCZYCY	PCHF					0	0	0	0	1			20	0.35503	Severe
Woman	1	0	68	33.6949	35.1	120	60	80	50	0	1					16	2	2	25	1	3	1	1	1	1	0.7	0	1	16	1	16	14	0	DM	PCHF	CHF				1	0	0	0	1			36	0.85056	Severe
Man	1	-1	60	27.7177	36.6	120	60	80	65	0	1						2	1	18	0	3	0	1	1	1	0.4	0	1	7	1	6	12	0	HT						0	0	1	0	0			27	0.604679	Not ARDS
Man	1	0	66	25.1024	35	110	70	83.3333	55	0	1		36.6	1	0.7	21	2	2	22	0	15	0	0	1	1	1	0	1	16	1	16	16	0	HT	ASTMA					0	0	1	0	0			21	0.389123	Severe
Man	1	-1	62	28.7319	37.5	130	70	90	80	1	1		39.8	1	1	22	2	2	23	0	3	0	1	1	1	1	0	1	10	1	10	10	0	HT	UDAR					0	0	1	0	0			27	0.604679	Severe
Woman	1	-6	60	22.6757	36.3	110	60	76.6667	80	0	1						1	1	19	0	3	1	0	1	1	0.5	0	1	8	1	8	8	1	PIERWOTNE NOWOTWORY PŁUC	NIEDOKRWISTOŚĆ CHORÓB PRZEWLEKŁYCH					0	0	0	0	0			34	0.809536	Moderate
Man	1	0	71	29.8776	36.7	100	70	80	60	0	1					20	2	2	19	1	3	1	1	1	1	0.6	0	1	10	1	10	10	0							0	0	0	0	0			30	0.703287	Moderate
Man	1	N	78	28.7356	36.7	120	80	93.3333	80	0	0		36.6				1		22	0	15	0	0	1	0	0.45	0	0	0	0	0	6	0	CHF	HT	MAŁOPŁYTKOWOŚCI				0	0	1	0	1			13	0.165343	Moderate
Man	1	-1	64	28.7132	35.7	120	80	93.3333	70	1	1		38.6	0.7	1		2	2	20	0	3	0	1	1	1	0.7	0	1	5	1	5	5	0	HT	OBESITY					0	0	1	1	0			28	0.638994	Severe
Woman	1	0	75	33.9125	35	60	40	46.6667	90	0	1		40	0.3	0.3				16	N	4	1	0	1	1	0.3	0	1	1	1	1	1	1	AF	HT	DM	MIAŻDŻYCA			1	1	1	0	0			38	0.884014	Not ARDS
Woman	1	N	71	27.9904	36.7	120	70	86.6667	90	0	1							1	22	0	3	0	0	1	1	0.45	0	1	9	1	6	8	0	HT	GUZY JAJNIKA					0	0	1	0	0			27	0.604679	Mild
Woman	1	N	60	30.8444	36	100	70	80	70	0	0					17			38	0	15	0	0	1	1	0.45	1	0	0	0	0	6	0	NIEDOCZYNNOŚĆ TARCZYCY	HT	DM				1	0	1	0	0			17	0.262116	Moderate
Woman	2	0	60	32.8731	35	130	60	83.3333	60	0	1							0	22	1	3	1	1	1	1	1	1	1	23	1	23	23	1	CA ENDOMETRIUM						0	0	0	0	0			31	0.732824	Severe
Man	1	-1	59	31.2809	38	140	80	100	80	1	1		38.6	0.8	0.75		2	2	24	1	3	1	1	1	1	0.7	0	1	14	1	14	14	0	HT						0	0	1	0	0			36	0.85056	Moderate
Man	1	0	57	33.8345	36.9	152	105	120.667	70	1	1		39.2	0.55	0.7		2	2	16	0	10	0	0	1	1	1	1	1	17	1	17	19	0	DM	PAFACZKA	HT	GWIAŹDZIAK ANAPLASTYCZNY ( NOWOWÓR MÓZGU)			1	1	1	0	0			19	0.322348	Severe
Man	1	4	46	28.0104	37.4	155	76	102.333	65	1	1		37.9	0.6	0.75		2	2	24	1	15	0	1	1	1	0.6	1	1	14	1	18	20	1	HT	DM					1	0	1	0	0		ECMO	19	0.322348	Moderate
Man	1	0	68	28.4005	35.2	60	3	22	130	1	1		36.6	0.6	0.7		2	2	20	0	3	1	1	1	1	1	1	1	18	1	18	18	0	DM	HT	CHCHF				1	0	1	0	1			35	0.831038	Severe
Man	1	N	75	28.7197	37.5	95	55	68.3333	125	0	1						1		16	1	3	1	0	0	1	0.4	0	1	23	1	6	21	1	ZATOROWOŚĆ PŁUCNA	CHF	PCHF				0	0	0	0	1			37	0.868184	Mild
Woman	1	N	49	26.2227	36.6	110	60	76.6667	80	0	0							1	20	1	15	0	0	1	1	0.9	0	0	0	0	0	6	0							0	0	0	0	0			16	0.234872	Severe
Man	1	-1	50	56	38.8	100	70	80	120	1	1		38.3	0.6	0.85		2	1	24	1	3	1	1	1	1	1	0	1	11	1	11	11	0	CHF	PRZEZSKÓRNE IHTERWENCJE WIEŃCOWE	AF	HT	PCHF		0	1	1	0	1			34	0.809536	Severe
Woman	1	-1	57	55.1111	35	145	80	101.667	70	0	1								27	1	3	1	0	1	1	0.95	0	1	10	1	2	10	1	CHF	HT		OBESITY	NIEDOCZYNNOŚĆ TARCZYCY		0	0	1	0	1			43	0.940532	Severe
Man	1	0	55	30.2737	36.3	145	80	101.667	50	1	1		36.6	1	0.7		2	1	20	0	3	0	1	1	1	0.75	0	1	14	1	14	19	0	HT						0	0	1	0	0			30	0.703287	Severe
Woman	2	1	71	28	35.8	110	55	73.3333	80	0	1						2		12	0	3	1	1	1	1	1	0	1	4	1	4	4	0	POCHP	HT	NIEDOCZYNNOŚĆ TARCZYCY				0	0	1	0	0			36	0.85056	Severe
Man	1	0	75	38	35.7	140	60	86.6667	85	1	1		36.6	0.4	0.5		2		18	1	3	1	0	1	1	0.8	0	1	11	1	12	12	0	HT	MAŁOPŁYTKOWOŚĆ	DM	CHOROBA UCHYŁKOWA JELITA GRUBA,	PCHF		1	0	1	0	1			38	0.884014	Severe
Man	1	-1	77	45.6747	37.3	160	60	93.3333	100	0	1						1		15	1	3	1	0	1	0	0.6	0	1	11	1	11	10	0	POCHP	AF	PCHF	DM	OBESITY		1	1	0	1	1			36	0.85056	Moderate
Woman	1	3	79	39	35.6	110	50	70	75	0	0						2		30	1	15	1	0	1	1	1	0	1	1	1	3	4	0	HT	DM	POCHP	OBESITY			1	0	1	1	0			19	0.322348	Severe
Man	1	4	66	29.6495	36.3	115	65	81.6667	40	0	1						1	2	40	1	15	1	1	1	1	0.65	1	1	11	1	12	12	1	MAŁOPŁYTKOWOŚĆ IMMUNOLOGICZNA						0	0	0	0	0			27	0.604679	Moderate
Man	1	-3	73	33.564	35.8	130	60	83.3333	80	0	1					18	2	2	26	1	3	1	1	0	1	0.9	0	1	4	1	4	4	0	HT	PCHF	NIEDOKRWISTOŚĆ CHORÓB PRZEWLEKŁYCH				0	0	1	0	1			35	0.831038	Severe
Man	1	0	70	36.3322	35.1	130	55	80	65	1	1		36.6	0.5	0.55		2	1	28	1	3	1	1	1	1	0.65	1	1	21	1	21	21	1	HT	DM	DEPRESJA	OBESITY			1	0	1	1	0			35	0.831038	Severe
Woman	1	0	92	35	35.5	40	20	26.6667	120	0	1						1		15	0	3	1	0	1	1	0.7	0	1	2	1	2	2	0	HT	AF					0	1	1	0	0			37	0.868184	Severe
Woman	1	0	71	51.4403	38.4	105	50	68.3333	85	0	1								28	0	3	1	0	1	1	0.9	0	1	4	1	4	5	0	HT	CHF	SKAZY KRWOTOCZNE PŁYTKOWE	UPOŚLEDZONA TOLERANCJA GLUKOZY	OBESITY		0	0	1	1	1			37	0.868184	Moderate
Man	1	-1	70	30.3461	36.3	115	95	101.667	75	1	1		36.6	0.3	0.3	20	1	0	22	1	3	1	1	1	1	0.5	0	1	15	1	15	17	0	HT	PCHF					0	0	1	0	1			31	0.732824	Moderate
Man	1	5	63	39.1003	35.1	130	65	86.6667	50	0	1		36.6	1	1		1	2	16	1	14	0	1	1	1	0.95	1	1	4	1	4	8	0	AF	HT	DM	AKI	ZATOROWOŚĆ PŁUCNA		1	1	1	0	0			18	0.291316	Severe
Man	1	0	58	30.4498	37.4	100	60	73.3333	80	0	1					18	2	2	50	1	3	1	1	1	1	0.7	0	1	41	1	41	41	1	HT	PRZEWLEKŁA BIAŁACZKA LIMFOCYTOWA F CHŁONIAK Z MALYCH LIMFOCYTÓW					0	0	1	0	0			31	0.732824	Moderate
Woman	1	8	72	39.3011	37	120	60	80	85	0	1					20	1		33	0	15	0	1	1	1	0.7	1	1	4	1	5	10	0	HT	NIEDOCZYNNOŚC TARCZCY	JASKRA	OBESITY			0	0	1	1	0			17	0.262116	Severe
Woman	1	-4	84	45.5057	35	150	65	93.3333	55	0	1						2	2	15	1	3	1	0	1	1	0.9	0	1	5	1	5	5	0	PCHF		DM	CHF	CHF	CHF	0	0	0	0	1			35	0.831038	Moderate
Man	1	2	60	31.4815	36.7	130	65	86.6667	60	0	0						1		14	0	15	1	1	1	0	0.75	1	1	3	1	4	4	0							0	0	0	0	0			17	0.262116	Severe
Woman	1	0	80	30.7306	36.5	150	60	90	55	0	1					18	1		36	1	3	1	0	1	1	1	0	1	5	1	5	5	0	HT	UDAR					0	0	1	0	0			37	0.868184	Severe
Man	1	-2	65	30	36.3	170	80	110	90	1	1		38.6	0.7	0.7	15	2		18	0	3	1	1	1	1	0.7	0	1	19	1	19	19	0	ZAKRZEPICA ŻYŁ GŁEBOKICH						0	0	0	0	0			30	0.703287	Moderate
Man	1	-1	39	25	36	95	65	75	90	0	1								17	1	3	1	0	1	1	0.25	0	1	1	1	1	1	0	PRZEWLEKŁE WIRUSOWE ZAPALENIE WĄTROBY TYPU C	KRWIAK ŚRÓDMÓZGOWY		PCHF	OSTRE ZAPALENIE TRZUS		1	0	0	0	0			33	0.786003	Not ARDS
Woman	1	2	88	32.44	36.7	140	90	106.667	90	0	0					23/25	2	2	20	0	15	1	1	1	1	1	0	1	8	1	9	9	1	DM	HT					1	0	1	0	0			21	0.389123	Severe
Man	1	1	55	33.58	35.6	168	80	109.333	128	0	0						2	2	14	0	3	1	1	1	1	1	1	1	7	1	9	8	0							0	0	0	0	0			27	0.604679	Severe
Woman	1	-2	47	34.96	35	106	47	66.6667	74	0	1					22/25	2		14	1	3	1	1	1	1	1	0	1	9	1	9	6	1	DM	HT					1	0	1	0	0			40	0.910764	Severe
Woman	1	1	83	27.18	36	173	64	100.333	86	0	1		37.3	0.7	0.35	15/25	2	2	20	1	3	1	1	1	1	1	1	1	16	1	16	15	1	HT	CHF	CCHF	CHF			0	0	1	0	1			37	0.868184	Severe
Man	1	1	70	24.44	36	144	85	104.667	135	0	1					19/25	1		14	0	3	1	1	1	1	0.6	0	1	24	1	25	24	0							0	0	0	0	0			37	0.868184	Mild
Woman	1	-3	75	23.03	36.0	140	50	80	76	0	1						2	1	48	0	3	1	0	1	1	0.35	0	1	10	1	10	6	0	HT	ZIARNICA ZŁOŚLIWA	CA NERKI	CA TARCZYCY			0	0	1	0	0			31	0.732824	Not ARDS
Man	1	-3	69	30.61	36	140	70	93.3333	81	1	1		37.5	0.7	0.7		2	2	20	0	3	1	1	1	1	0.7	0	1	24	1	31	43	0	HT	DM	POCHP	WOLE GUZOWATE W STAFIUM SUBKLINICZNEJ NAFCZYNNOŚCI	MIAŻDŻYCA UOGÓLNIONA	ROZROST GRUCZOŁU KROKOWEGO	1	1	1			w prawym nAFnerczu guzki		30	0.703287	Severe
Man	3	1	76	27.46	35.6	100	65	76.6667	86	1	1		36.6	0.4	0.25		2	2	20	1	3	1	1	1	1	0.7	0	1	22	1	22	23	1	UDAR	CHF	CCHF	AF	HT	DM	1	1	1		1	rozrost gruczołu krokowego		38	0.884014	Moderate
Man	2	1	61	31	36.7	151	71	97.6667	98	0	1		36.9	0.6	0.85		2	2	14	N	15	1	1	1	1	0.9	1	1	28	1	26	35	0	HT						0	0	1	0	0			19	0.322348	Moderate
Woman	1	1	79	32	35.7	80	40	53.3333	85	0	1		36.6	1	0.7		2	2	40	0	3	0	1	1	1	0.9	1	1	18	1	19	24	0	NAFCZYNNOŚĆ TARCZYCY	OBESITY					0	1	0	1	0			30	0.703287	Severe
Man	1	-1	70	34.56	36.8	120	60	80	68	1	1		36.6	0.55	0.9		2	2	18	1	3	0	1	1	1	0.7	1	1	10	1	10	9	0	HT	DM					1	0	1	0	0			36	0.85056	Moderate
Woman	1	N	72	28.76	37.1	140	90	106.667	55	0	0						1	1	24	0	15	0	0	1	1	1	0	0	0	1	8	7	0	NOWOTWÓR SUTKA						0	0	0	0	0			21	0.389123	Moderate
Woman	1	1	69	29.34	35.8	167	92	117	126	1	1		38	0.55	0.65		2	2	30	0	3	1	1	1	1	0.9	1	1	12	1	12	11	0	HT	DM	AF				1	1	1	0	0			35	0.831038	Severe
Man	1	-10	66	32.33	35.6	120	70	86.6667	80	0	1					21/25	2	2	26	0	3	1	1	1	0	1	1	1	14	1	14	3	0	HT	ROZROST GRUCZOŁU KROKOWEGO					0	0	1	0	0			34	0.809536	Severe
Woman	1	N	63	27.34	37.1	165	77	106.333	77	0	0					21/25			20	0	15	0	0	1	1	0.7	0	0	0	0	0	7	0	HT	USUNIĘCIE MACICY I JAJNIKA Z POWODU MIĘSNIAKÓW					0	0	1	0	0			15	0.209656	Moderate
Man	1	1	72	31.56	33.1	95	70	78.3333	140	1	1		38.2	0.85	1		2	2	20	0	3	1	1	1	1	0.62	0	1	16	1	16	15	0	HT						0	0	1	0	0			45	0.954912	Mild
Man	1	-1	62	29.74	36.4	124	60	81.3333	87	1	1		36.6	0.45	0.6		2	2	20	0	5	1	1	1	1	0.8	1	1	18	1	18	16	1	HT	NIEDOCZYNNOŚC TARCZCY	RAK PŁASKONABŁONKOWY PŁUCA PRAWEGO				0	0	1	0	0			27	0.604679	Moderate
Woman	1	1	34	36.76	36.2	115	65	81.6667	120	1	1		36.6	0.3	0.3		2	2	14	1	3	1	1	1	1	1	1	1	35	1	35	35	0	SCHIZOFRENIA	OBESITY	DEPRESJA				0	0	0	1	0		ECMO	29	0.671946	Severe
Woman	1	0	59	42.76	35.1	187	94	125	82	0	1						2	2	26	0	3	1	1	1	0	1	1	1	15	1	15	14	0							0	0	0	0	0			32	0.760423	Severe
Woman	1	0	61	30.12	36	200	110	140	105	1	1		38	0.3	0.3		2	2	18	1	3	1	1	1	1	0.8	1	1	15	1	15	15	0	HT	DEPRESJA					0	0	1	0	0			29	0.671946	Severe
Woman	1	-1	67	30.92	35	98	62	74	69	0	1						2	2	20	1	3	0	1	1	1	0.8	1	1	7	1	7	8	0							0	0	0	0	0			33	0.786003	Severe
Man	1	0	66	30.35	38	151	95	113.667	89	0	1						2	2	20	1	3	1	1	1	0	0.9	1	1	10	1	10	8	0	PRZEROST G.KROKOWEGO	PRZEWLEKŁE ZAP. ZATOK	HT	DNA MOCZANOWA			0	0	1	0	0			32	0.760423	Moderate
Man	1	-1	67	25.95	36.2	80	30	46.6667	75	1	1		36.6	0.5	0.6		2	2	18	1	5	1	1	1	1	0.4	1	1	10	1	10	8	0	KAMICA PĘCHERZYKA ŻÓŁCIOWEGO						0	0	0	0	0			24	0.49675	Mild
Man	1	-2	37	38	37.8	115	95	101.667	98	1	1		39	0.6	0.4		2	2	18	1	3	0	1	1	1	0.75	1	1	30	1	30	37	0							0	0	0	0	0			28	0.638994	Moderate
Man	1	0	73	29.71	36	138	64	88.6667	65	1	1		38.1	0.9	0.95		2	2	14	1	5	0	1	1	1	1	0	1	16	1	16	15	0	ZZA						0	0	0	0	0			28	0.638994	Moderate
Woman	1	-1	57	44.64	36.7	110	65	80	80	0	1						2	2	20	1	3	0	1	1	1	1	0	1	7	1	7	6	0	SCHIZOFRENIA	OBESITY					0	0	0	1	0			25	0.533201	Severe
Woman	1	0	69	39.84	35.9	221	83	129	93	1	1		36.6	0.9	0.9	15/25	2	2	14	1	5	0	1	1	1	1	1	1	8	1	8	6	0	ASTMA	DM	OBESITY				1	0	0	1	0			38	0.884014	Severe
Man	1	1	76	33	36.4	120	70	86.6667	80	0	1					23/25	1		14	0	3	1	1	1	1	1	1	1	6	1	8	7	0	PRZEROST G.KROKOWEGO						0	0	0	0	0			32	0.760423	Moderate
Woman	1	0	65	36	36	140	80	100	61	0	1		36.6	1	0.7		2	2	14	0	3	0	1	1	1	1	1	1	24	1	33	33	0	OBESITY						0	0	0	1	0			29	0.671946	Moderate
Man	1	1	65	30	34.9	130	65	86.6667	72	1	1		38.5	0.9	1	Brak opisu pkt.	2	2	14	0	3	0	1	1	1	0.5	1	1	15	1	15	15	0	HT						0	0	1	0	0			30	0.703287	Moderate
Woman	1	0	67	29	35	190	90	123.333	110	0	1		36.6	0.45	0.5	Brak opisu pkt.	2	2	20	0	8	0	1	1	1	1	1	1	16	1	16	17	0	HT	DM					1	0	1	0	0			25	0.533201	Moderate
Woman	1	0	60	35.11	32.6	159	89	112.333	53	1	1		36.6	0.3	0.45	23/25	1	1	14	1	3	0	1	1	1	1	0	1	30	1	29	44	1	OBESITY	CH. PARKICHFONA					0	0	0	1	1			32	0.760423	Severe
Man	1	-1	63	39.45	35.8	134	72	92.6667	57	1	1		40.1	1	1		2	2	14	1	3	0	1	1	1	0.7	0	1	8	1	9	10	0	HT	DM	OBESITY				1	0	1	1	0			27	0.604679	Moderate
Man	1	0	51	47.34	36.2	160	90	113.333	114	1	1		38.6	0.9	0.95	17/25.	2	2	30	0	5	0	1	1	1	1	1	1	7	1	8	8	0	HT	OBESITY					0	0	1	1	0			27	0.604679	Severe
Woman	1	8	68	38.29	35	140	80	100	50	0	0		38	1	1		2	2	14	0	3	1	1	1	1	1	0	1	17	1	17	17	0	HT	DM					1	0	1	0	0			34	0.809536	Moderate
Woman	1	0	91	41.5	34.3	148	74	98.6667	81	0	1					14/25	2		14	0	3	1	1	1	0	0.9	0	1	8	1	8	8	0	AF	HT	CHF				0	1	1	0	1			32	0.760423	Severe
Man	1	0	79	36	36.3	140	70	93.3333	70	0	1		36.6	0.4	0.5		2	2	14	0	3	1	1	1	1	1	1	1	14	1	14	14	0	HT	OBESITY	DM	PRZEPUKLINA PĘPKOWA			1	0	1	1	0			29	0.671946	Severe
Man	1	1	86	31	36	126	45	72	66	1	1		37	0.3	0.4		2	2	16	0	3	1	1	1	1	0.65	1	1	8	1	13	11	0	CCHF	CHF	HT	PRZEROST G.KROKOWEGO	PCHF		0	0	1	0	1		Szczepiony	35	0.831038	Moderate
Man	1	-1	83	23	35	138	69	92	76	1	1		36.6	0.4	4		2	2	15	0	3	1	0	1	1	0.85	0	1	9	1	9	9	0	DM	PRZEROST G.KROKOWEGO	NIEWYDOLNOŚCI ZYŁ KK. DOLNYCH				1	0	0	0	0			34	0.809536	Moderate
Man	1	N	64	36	36	165	94	117.667	73	0	0						2	1	20	0	15	0	0	1	1	1	0	0	0	1	4	12	0	HT	OBESITY					0	0	1	1	0			16	0.234872	Severe
Woman	1	0	84	24	36	60	37	44.6667	130	0	1		36.6	0.5	0.6		1	1	16	0	3	1	1	1	1	0.5	0	1	8	1	8	8	1	HT	ZATOROWOŚĆ PŁUCNA	NIEDOWŁAF TWARZOWO-RAMIENNY LEWOSTRONNY PO UDARZE NIEDOKRWIENNYM				0	1	1	0	0			36	0.85056	Mild
Man	1	0	68	31	36	160	96	117.333	122	1	1		36.6	1	0.5	23	2	2	15	0	3	1	1	1	1	1	1	1	29	1	30	32	0	HT	DM					1	0	1	0	0			33	0.786003	Severe
Man	1	0	91	33	36	100	60	73.3333	76	1	1		36.2	1	0.7		1	2	15	0	3	1	0	1	1	0.7	0	1	15	1	15	15	0	HT	DM	GŁUCHOTA	CHOROBA PARKICHFONA			1	0	1	0	1		Szczepiony	30	0.703287	Mild
Man	1	0	73	31	35.6	117	60	79	68	1	1		36	1	0.85		2	2	16	0	3	1	1	1	1	0.85	1	1	17	1	17	17	0	HT	ROZROST GRUCZOŁU KROKOWEGO					0	0	1	0	0			34	0.809536	Moderate
Woman	1	0	65	30	35.5	120	60	80	64	0	1		36.6	0.6	0.45	12	1	1	15	0	3	1	1	1	1	0.45	1	1	11	1	18	17	0	AIT						0	0	0	0	0			32	0.760423	Moderate
Woman	1	2	37	35	38	120	77	91.3333	72	1	1		38	1	0.95	21	2	2	16	0	15	1	1	1	1	0.95	1	1	14	1	15	15	0							0	0	0	0	0			14	0.186487	Severe
Man	1	-2	52	41	35	143	76	98.3333	81	0	1		36	1	0.8		2	2	16	0	3	1	1	1	1	0.4	1	1	5	1	8	4	0	HT	OBESITY					0	0	1	1	0			24	0.49675	Not ARDS
Woman	1	-1	73	31	36.2	140	70	93.3333	58	0	1		36.6	1	0.4		1	1	15	0	3	1	0	1	0	0.4	1	1	4	1	5	5	0	HT	DM	SCHIZOFRENIA				1	0	1	0	0			29	0.671946	Not ARDS
Man	1	-4	69	30	36.6	150	90	110	102	1	1		37.4	0.85	0.9		2		16	0	3	1	1	1	1	0.85	0	1	16	1	16	16	0	HT	ASTMA OSKRZELOWA	UDAR NIEDOKRWIENNY				0	0	1	0	0			31	0.732824	Moderate
Man	2	0	71	31	35	150	82	104.667	115	0	1		36.2	0.6	0.5				16	0	3	1	0	1	1	0.4	0	1	4	1	4	2	0	NIEDOKRWIENIE PRAWEJ KK DOLNEJ						0	0	0	0	0			30	0.703287	Not ARDS
Woman	1	-1	82	36	35.2	147	59	88.3333	49	0	1						1		14	0	5	1	1	1	1	1	1	1	4	1	4	3	0	HT	DM	OBESITY	DNA MOCZANOWA	CHOROBA PARKICHFONA		1	0	1	1	1			34	0.809536	Severe
Man	1	3	63	30	36.3	150	80	103.333	70	0	0		37	0.45	0.65		2	2	20	0	15	1	1	1	1	1	1	1	9	1	9	9	0	DM	RAK JELITA GRUBEGO					1	0	0	0	0			19	0.322348	Severe
Man	1	-3	64	27	35	113	87	95.6667	128	0	1					16			10	1	3	1	1	1	1	1	0	1	5	1	5	1	0	HT	CHF					0	0	1	0	1			42	0.931821	Severe
Woman	1	-1	64	45	36	75	42	53	135	1	0		36	0.8	1		2	2	35	1	15	1	1	1	0	1	0	1	1	1	1	1	0	OBESITY	DM	HT	ZAPALENIE KOHTAKTOWE SKÓRY			1	0	1	1	0			35	0.831038	Severe
Woman	1	-1	80	31	36	79	35	49.6667	89	1	1		36.6	1	1		2	2	14	0	3	1	1	1	1	1	0	1	2	1	2	2	0	OBESITY	AF	ASTMA	CHF	KAMICA NERKOWA		0	1	0	1	1			34	0.809536	Severe
Woman	1	-1	72	31.18	34.3	150	90	110	99	0	1							2	20	0	3	1	0	1	1	0.85	0	1	4	1	4	4	0	OBESITY	HT					0	0	1	1	0			38	0.884014	Moderate
Man	2	-10	63	28.4	35	154	75	101.333	77	1	1		37.7	0.3	0.3		2		18	1	3	1	0	1	1	0.4	0	1	8	1	8	6	0	OBESITY	DM	UDAR				1	0	0	1	0			34	0.809536	Mild
Man	1	1	27	40.12	36.6	125	68	87	124	0	1		36	0.6	1		1	2	40	Y	12	1	1	1	1	0.5	0	1	15	1	15	14	0	OBESITY						0	0	0	1	0			28	0.638994	Not ARDS
Woman	1	1	94	22.66	35	77	45	55.6667	113	0	1		35.6	1	0.8		1	1	30	0	9	1	1	1	0	1	0	1	4	1	4	4	0	AF	KAMICA ŻÓŁCIOWA	CA MACICY-USINIĘTE	DM			1	1	0	0	0			34	0.809536	Severe
Man	1	1	69	33.69	36.5	112	69	83.3333	63	0	1						2	2	14	0	15	1	1	0	1	1	1	1	4	1	3	8	0	HT	DM	OBESITY				1	0	1	1	0			22	0.424336	Severe
Woman	1	0	46	33.69	36.5	86	63	70.6667	103	0	1					16	2		14	0	3	0	1	0	1	1	0	1	6	1	6	6	0	HT	CHŁONIAK	KAMICA NERKOWA	OBESITY			0	0	1	1	0			24	0.49675	Moderate
Man	1	1	62	32.18	35	116	58	77.3333	53	0	0		36.6	0.5	0.65		2	2	25	0	15	1	1	0	1	0.5	1	1	13	1	13	13	0	MIAŻDŻYCA	CCHF	PCHF	OBESITY	HT		0	0	1	1	1			22	0.424336	Moderate
Man	1	0	87	25.31	36.1	170	74	106	64	0	1					23	2	2	14	0	15	0	1	1	1	1	0	1	9	1	9	8	0	IHD	CHF	CCHF				0	0	0	0	1			18	0.291316	Severe
Man	3	0	22	26.12	38.4	140	80	100	120	0	1		38.6	0.4	0.65		2	2	40	N	3	0	1	1	1	1	0	1	31	1	29	29	0							0	0	0	0	0			27	0.604679	Severe
Woman	1	0	41	15.62	35	115	82	93	82	0	1		36.6	0.5	0.35	12	1	2	16	y	3	0	1	1	1	0.5	0	1	9	1	11	41	0	PLĄSAWICA HUHTINGTONA						0	0	1	0	0			28	0.638994	Moderate
Woman	2	1	69	28.19	36.6	113	70	84.3333	92	0	1		37.8	0.3	0.5		2	2	14	0	5	1	1	1	1	1	0	1	4	1	4	3	0	HT	RAK ENDOMETRIUM					0	0	1	0	0			32	0.760423	Moderate
Man	1	1	80	25.71	35.7	90	66	74	130	0	1						2	2	20	0	3	1	1	1	0	0.6	0	1	1	1	1	1	0	HT	CHF	CHF				0	0	1	0	1			39	0.898165	Mild
Man	1	1	63	23.03	35	110	58	75.3333	112	0	1						2		40	N	5	1	0	1	1	0.3	0	1	23	1	23	31	1	DYSTROFIA MIĘSNIOWA						0	0	0	0	0			32	0.760423	Mild
Woman	1	1	76	25.98	34.5	105	48	67	100	0	1		36.6	0.5	0.3		2	2	16	0	3	1	0	0	1	0.45	0	1	37	1	21	38	1	RAK PLUC	RAK SUTKA					0	0	0	0	0			32	0.760423	Mild
Woman	1	10	79	27.34	37.4	150	80	103.333	95	0	1						2	2	40	0	15	0	0	0	0	0.8	1	1	13	1	10	23	1							0	0	0	0	0			17	0.262116	Severe
Woman	1	8	59	55.78	36	110	60	76.6667	120	0	1						2		18	1	3	1	1	0	1	1	1	1	8	1	7	8	0	OBESITY	HT	DM	CHOROBA WRZODOWA			1	0	1	1	0			46	0.960797	Moderate
Man	1	1	54	40.44	37.5	135	78	97	117	0	1						2		14	0	3	1	0	0	1	1	0	1	5	1	5	5	1	OBESITY	HT	DM				1	0	1	1	0			33	0.786003	Severe
Man	2	1	64	36.57	38	109	40	63	115	0	1		36.6	0.9	0.95		1	2	14	Y	3	1	0	0	1	0.95	0	1	70	1	70	79	1							0	0	0	0	0			40	0.910764	Severe
Woman	1	`	85	34.25	35	116	64	81.3333	95	0	1		36.6	0.3	0.5		2	2	40	0	3	1	0	1	1	0.5	1	1	5	1	5	6	1	AF						0	1	0	0	0			35	0.831038	Moderate
Man	1	`	70	30.49	35.2	137	64	88.3333	85	0	1		37.2	0.45	0.65		2	2	14	0	15	1	0	0	1	0.6	1	1	20	1	20	20	1	DM	CHF	RZS	HT	SCHIZOFRENIA		1	0	1	0	1			25	0.533201	Moderate
Woman	1	7	72	26.08	35.6	168	87	114	93	0	1		36.6	1	0.6		2	2	32	0	15	0	0	0	1	1	1	1	14	1	20	22	1	PCHF						0	0	0	0	1			21	0.389123	Severe
Man	1	0	78	31	36	115	60	78.3333	100	0	0						2		14	0	3	1	1	1	1	0.35	0	1	8	1	8	8	0	AF	HT	CCHF	DM			1	1	1	0	1			26	0.569301	Not ARDS
Man	1	1	62	254	35.7	109	64	79	95	1	1		38.4	0.35	0.4	20	2	2	20	1	3	1	0	0	1	0.85	1	1	13	1	13	13	0	HT	OBESITY					0	0	1	1	0			37	0.868184	Severe
Man	1	1	53	32.98	36.2	120	70	86.6667	93	0	1		37.2	0.9	0.65		2	2	20	0	3	1	0	1	1	1	1	1	50	1	50	62	0	HT	OBESITY					0	0	1	1	0			32	0.760423	Moderate
Man	1	1	66	33	35.6	80	50	60	55	1	1		27.4	0.7	0.6		2	2	21	0	3	0	1	1	1	1	0	1	44	1	47	50	0	HT	DM	CCHF				1	0	1	0	1			33	0.786003	Moderate
Man	1	2	72	36	35.4	126	70	88.6667	140	1	1		38.5	0.8	0.9	18	2	2	14	0	15	1	0	1	1	0.85	1	1	12	1	12	12	1	CCHF	HT	OBESITY	AF			0	1	1	1	1			28	0.638994	Severe
Man	1	2	60	31	34	160	90	113.333	125	0	1		38.5	0.7	0.9	20	2	2	18	1	15	0	1	1	1	0.8	0	1	39	1	42	51	0							0	0	0	0	0			16	0.234872	Severe
Man	1	1	60	23	36.3	103	69	80.3333	150	0	1		36.5	0.6	0.75	19	2	2	16	1	15	0	1	1	1	1	1	1	14	1	14	13	0							0	0	0	0	0			22	0.424336	Moderate
Woman	1	1	56	37	35.5	105	76	85.6667	63	1	1		38	0.65	0.65		2	2	14	0	14	0	1	1	1	1	1	1	35	1	35	38	0	STRUMEKTOMIA						0	0	0	0	0			18	0.291316	Severe
Man	3	0	37	23	36.4	115	84	94.3333	84	1	1		38	0.35	0.4	23	1	1	14	N	3	0	1	1	1	0.3	1	1	37	1	37	41	0	HT	UDAR	KRWOTOK ŚRÓDMÓZGOWY				1	0	1	0	0			19	0.322348	Not ARDS
Woman	1	1	63	34	37.3	122	81	94.6667	76	1	1		37.4	0.6	0.65		2	2	14	0	15	1	1	1	1	0.85	1	1	24	1	24	24	0	ASTMA	DEPRESJA					0	0	0	0	0			18	0.291316	Severe
Man	1	0	41	28	35.5	125	75	91.6667	101	1	1		39	0.65	0.85		2	2	20	N	13	0	1	1	1	1	1	1	41	1	44	41	0	CH. LESNIOWSKIEGO-CROHNA	REUMATOIDALNE ZAPALENIE STAWÓW					0	0	0	0	0			13	0.165343	Severe
Man	1	0	59	32	37	100	60	73.3333	80	1	1		38	0.8	1	23	2	2	35	0	14	0	1	1	1	0.8	0	1	14	1	16	17	0	CCHF	DM	OBESITY	AF			1	1	0	1	1			19	0.322348	Mild
Woman	1	-1	76	36	36.8	117	82	93.6667	104	0	1					20	2		15	1	3	1	1	1	0	1	0	1	11	1	11	11	1	CH. PARKICHFONA						0	0	0	0	1			42	0.931821	Mild
Man	1	-1	73	36	35	180	90	120	90	1	1		36.6	0.45	0.45	18	2	2	25	Y	3	1	1	1	1	1	0	1	59	1	59	73	0	HT	POCHP	KAMICA PĘCHRZYKA ŻÓŁCIOWEGO	UDAR KRWOTOCZNY MÓZGU	CCHF		0	0	1	0	1			33	0.786003	Severe
Woman	1	1	69	36	36	141	78	99	106	1	1		37.7	0.6	1		2	2	14	0	3	1	1	1	1	0.65	0	1	29	1	29	29	0	CHOROBA ZWYRODNIENIOWA STAWÓW						0	0	0	0	0			32	0.760423	Moderate
Woman	1	0	67	32	35	93	57	69	51	0	1						2		14	1	3	1	1	1	1	1	0	1	11	1	11	10	0	HT	RZS					0	0	1	0	0			34	0.809536	Moderate
Man	1	-14	46	24	33.5	140	70	93.3333	102	1	1		38.3	0.5	1		1	2	34	1	3	1	1	1	1	0.55	0	1	3	1	3	2	0	ZUA	AF	CHF	PCHF	CHF	ALKOHOLOWE STŁUSZCZENIE WĄTROBY	0	1			1	stan po wielokrotnym CHF		32	0.760423	Moderate
Man	1	-1	65	30	35.5	186	82	116.667	46	0	1					16	1	1	14	0	3	0	0	1	1	1	0	1	13	1	15	17	0	KAMICA NERKOWA						0	0	0	0	0			31	0.732824	Severe
Woman	1	-3	51	24	34.6	50	30	36.6667	120	0	0						1		14	1	3	1	0	1	1	1	0	1	1	1	1	1	0	DEPRESJA	NACZYNIAK WĄTROBY	PRZEWLEKŁE ZAPALENIE ŻOŁĄDKA				0	0	0	0	0			50	0.977752	Mild
Man	1	N	52	59	37.1	125	80	95	103	0	0					17	1	1	20	N	15	0	0	1	1	0.5	0	0	0	0	0	8	0	OBESITY						0	0	0	1	0			10	0.113347	Severe
Woman	1	0	79	25	35	116	58	77.3333	58	0	1		37.5	0.3	0.45	19			20	0	3	0	0	1	1	0.3	0	1	10	1	10	9	0	HT	JASKRA	CHOROBA ZWYRODNIENIOWA KRĘGOSŁUPA	NEUROPATIA	DNA MOCZANOWA		0	0	1	0	0			29	0.671946	Mild
Man	1	-1	60	29	39.1	140	75	96.6667	74	0	1						0	2	14	1	3	0	1	1	1	0.65	0	1	16	1	16	15	0	DNA MOCZANOWA						0	0	0	0	0			29	0.671946	Moderate
Woman	1	0	69	31	37.2	170	70	103.333	110	0	1					16	2	2	14	0	3	1	1	1	1	1	1	1	11	1	11	11	0	HT						0	0	1	0	0			41	0.92194	Severe
Woman	3	N	25	28	36.7	90	60	70	91	0	0						0	0	12	0	15	0	0	0	1	0.3	0	0	0	0	0	1	0							0	0	0	0	0			11	0.128869	Not ARDS
Woman	3	1	74	32.23	35.9	140	78	98.6667	63	0	1		38.5	0.5	1		2	2	44	1	3	1	1	1	1	0.4	0	1	15	1	15	13	0	HT	POCHP	NEFREKTOMIA LEWOSTRONNA (CARCINOMA CLAROCELLULARE IIST.),				0	0	1	0	0			33	0.786003	Not ARDS
Man	1	1	63	30.07	36.1	135	80	98.3333	58	1	1		38.2	0.7	1	5	2	2	20	1	3	1	1	1	1	0.75	0	1	12	1	12	13	0	ZUA	PODEJRZENIE PERFORACJI ŚCIANY KRTANII		OSTRY ZAWAŁ SERCA	PCHF		0	0	0	0	0			29	0.671946	Moderate
Woman	1	1	67	27.06	30	93	52	65.6667	59	0	1		37.4	0.4	0.5	18	2	2	20	0	3	0	1	0	1	1	0	1	8	1	8	11	0	NEURALGIA NERWU TRÓJDZIELNEGO	DRŻENIE SAMOISTNE					0	0	0	0	0			35	0.831038	Severe
Man	1	1	89	27.68	36	100	60	73.3333	145	0	1		36.6	0.85	1		2	2	22	1	3	1	1	1	1	1	0	1	5	1	5	5	0	HIPERCHOLESTEROLEMIA						0	0	0	0	0			43	0.940532	Severe
Man	1	1	52	32	36.4	170	85	113.333	110	1	1		38.5	0.6	1	23	2		16	0	3	0	1	1	1	0.7	1	1	7	1	7	7	0	RWA KULSZOWA						0	0	0	0	0			25	0.533201	Moderate
Man	1	1	29	21.74	37	155	74	101	160	1	1		37.8	0.4	0.3		1		32	0	5	0	1	0	1	0.4	0	1	2	1	2	4	0	SCHIZOFRENIA	HT					0	0	1	0	0			27	0.604679	Moderate
Man	1	2	63	19.41	36.2	142	90	107.333	91	1	1		37.1	0.6	0.8	18	2		40	1	6	1	1	0	1	1	0	1	6	1	6	6	0	ZUA						0	0	0	0	0			37	0.868184	Severe
Man	3	1	61	27.78	36.5	200	70	113.333	68	1	1		36.6	0.3	0.3		1	2	14	0	7	0	1	0	1	0.5	0	1	24	1	24	37	0							0	0	0	0	0			23	0.460334	Mild
Man	3	1	44	32.32	35.5	120	60	80	99	1	1		36.6	0.3	0.25		0	0	17	0	3	0	1	0	1	0.35	0	1	44	1	44	52	0	UPOŚLEDZENIE UMYSŁOW						0	0	0	0	0			24	0.49675	Not ARDS
Woman	1	1	74	31.73	36.4	170	78	108.667	100	1	1					18	2	2	16	0	5	1	1	0	1	0.65	0	1	19	1	19	33	0	DM	HT	NAPAFOWE AF				1	1	1	0	0			26	0.569301	Moderate
Woman	1	1	69	33.15	36.4	115	52	73	75	1	1		36.6	1	1		2	2	24	1	5	1	1	0	1	1	0	1	22	1	22	22	0	HT	DNA MOCZANOWA	DM				1	0	1	0	0			40	0.910764	Moderate
Man	1	5	69	37.96	37.3	156	69	98	68	1	1		38.8	0.9	1		2	2	20	0	15	1	1	0	1	0.8	0	1	4	1	4	8	0	DM	HT					1	0	1	0	0			19	0.322348	Moderate
Man	1	1	68	30.41	35.8	150	70	96.6667	49	0	0						2		14	0	15	1	0	0	1	1	0	0	4	0	4	4	0	HT	TĘTNIAK RCHFARSTWIAJĄCYY TĘTNICY GŁÓWNEJ		PRZEROST GRUCZOŁU KROKOWEGO			0	0	1	0	1			22	0.424336	Moderate
Man	1	1	58	30	35.5	140	70	93.3333	60	0	1						2	2	14	1	3	1	1	1	1	1	1	1	14	1	14	14	0	HT	HIPERCHOLESTEROLEMIA					0	0	1	0	0			36	0.85056	Severe
Man	1	2	73	31.96	34.4	124	69	87.3333	75	0	1		38.2	0.8	0.4		2	2	14	0	3	1	1	1	1	1	0	1	16	1	16	16	0							0	0	0	0	0			34	0.809536	Severe
Woman	3	2	81	27.34	35.9	144	58	86.6667	93	1	0		36.6	0.25	0.3		1		14	0	3	1	1	0	0	0.3	0	1	3	1	3	3	0	AF	HT	DM				1	1	1	0	0			31	0.732824	Not ARDS
Woman	1	2	78	26.67	35	135	84	101	88	0	1		37.1	0.7	0.75	12	2	2	14	0	3	1	1	0	1	1	0	1	13	1	13	14	0	HT	NIEDOCZYNNOŚĆ TARCZYCY					0	0	1	0	0			35	0.831038	Severe
Man	1	2	67	28.08	36	176	96	122.667	69	1	1		36.3	0.6	1	13	2	2	20	0	3	1	1	1	1	1	1	1	20	1	20	20	0	HT	DM	PRZEROST GRUCZOŁU KROKOWEGO				1	0	1	0	0			35	0.831038	Severe
Woman	1	1	79	35.26	35	129	66	87	58	1	1		37.1	0.25	0.25		2	1	14	0	3	0	1	0	1	0.9	0	1	27	1	27	30	0	OBESITY						0	0	0	1	0			31	0.732824	Moderate
Woman	1	-1	48	55	36	131	69	89.6667	72	0	0						2	2	20	0	3	0	1	1	1	1	0	1	7	1	7	7	0	HT	DM	WRZODZIEJĄCE ZAPALENIE JELITA GRUBEGO	SCHIZOFRENIA			1	0	1	0	0			24	0.49675	Moderate
[truncated: 71 more columns]
